# Supplementary material for: The seminal odorant binding protein Obp56g is required for mating plug formation and male fertility in Drosophila melanogaster
Source: eLife. 2023 Dec 21;12:e86409. doi: 10.7554/eLife.86409 (PMC10834028; doi:10.7554/eLife.86409)
Supplement: Figure 4—figure supplement 2—source data 1. [file elife-86409-fig4-figsupp2-data1.zip]

Archive with 10 entries (10 files):
- 26Aa_ovulin_raw.jpg
- 36DE_raw.jpg
- 9997_raw.jpg
- Antr_raw.jpg
- CG1652_raw.jpg
- CG1656_raw.jpg
- CG17575_raw.jpg
- SP_raw.jpg
- Tubulin_raw.jpg
- westerns_labeled.jpg
