# Supplementary material for: The seminal odorant binding protein Obp56g is required for mating plug formation and male fertility in Drosophila melanogaster
Source: eLife. 2023 Dec 21;12:e86409. doi: 10.7554/eLife.86409 (PMC10834028; doi:10.7554/eLife.86409)
Supplement: Figure 6—figure supplement 1—source data 1. [file elife-86409-fig6-figsupp1-data1.zip]

Archive with 3 entries (3 files):
- Fig6Supp1_labeled.pdf
- obp56g_raw.tif
- actin_raw.tif
